# Supplementary material for: Whey Protein Hydrolysate Renovates Age-Related and Scopolamine-Induced Cognitive Impairment
Source: Nutrients. 2023 Feb 28;15(5):1228. doi: 10.3390/nu15051228 (PMC10005054; doi:10.3390/nu15051228)
Supplement: Supplementary file 1 [file nutrients-15-01228-s001.zip]

Archive with 1 entries (1 files):
- nutrients-2191651-supplementary.pdf
